# Supplementary material for: Real-Time Detection of Tumor Cells during Capture on a Filter Element Significantly Enhancing Detection Rate
Source: Biosensors (Basel). 2021 Sep 3;11(9):312. doi: 10.3390/bios11090312 (PMC8472380; doi:10.3390/bios11090312)
Supplement: Supplementary file 1 [file biosensors-11-00312-s001.zip]

Archive with 1 entries (1 files):
- biosensors-1350631-supplementary.pdf
